# Supplementary material for: New N-Substituted-1,2,4-triazole Derivatives of Pyrrolo[3,4-d]pyridazinone with Significant Anti-Inflammatory Activity—Design, Synthesis and Complementary In Vitro, Computational and Spectroscopic Studies
Source: Int J Mol Sci. 2021 Oct 18;22(20):11235. doi: 10.3390/ijms222011235 (PMC8540742; doi:10.3390/ijms222011235)
Supplement: Supplementary file 1 [file ijms-22-11235-s001.zip]

Archive with 1 entries (1 files):
- ijms-1413077-supplementary.pdf
